# Supplementary material for: Development of a Predictive Statistical Pharmacological Model for Local Anesthetic Agent Effects with Bayesian Hierarchical Model Parameter Estimation
Source: Medicines (Basel). 2023 Nov 15;10(11):61. doi: 10.3390/medicines10110061 (PMC10672774; doi:10.3390/medicines10110061)
Supplement: Supplementary file 1 [file medicines-10-00061-s001.zip]

Archive with 25 entries (21 files):
- SFig1.pdf
- SFig2.pdf
- SFig3.pdf
- SFig4.pdf
- SFig5.pdf
- supplemental_data/
- supplemental_data/.Rprofile
- supplemental_data/01_data_preparation_do_stan.R
- supplemental_data/02_plot_estimated_parameters.R
- supplemental_data/03_plot_fitted_curve.R
- supplemental_data/04_plot_params_curve.R
- supplemental_data/05_plot_simulation_model2.R
- supplemental_data/06_plot_survival.R
- supplemental_data/common_functions.R
- supplemental_data/local_anesteshia_data.csv
- supplemental_data/model/
- supplemental_data/model/model1.stan
- supplemental_data/model/model2.stan
- supplemental_data/model/models.diff
- supplemental_data/rds/
- supplemental_data/renv.lock
- supplemental_data/result/
- supplemental_data/result/param1_individual.csv
- supplemental_data/result/param2_individual.csv
- Supplemental_legend.pdf
