# Supplementary material for: Development of a Predictive Statistical Pharmacological Model for Local Anesthetic Agent Effects with Bayesian Hierarchical Model Parameter Estimation
Source: Medicines (Basel). 2023 Nov 15;10(11):61. doi: 10.3390/medicines10110061 (PMC10672774; doi:10.3390/medicines10110061)
Supplement: Supplementary file 1 [file medicines-10-00061-s001.zip › supplemental_data/common_functions.R]

## Return predict probability
predProb <- function(time, mu, sigma, adr) {
    conc <- 100 - (1 - adr) * time
    pnorm(conc, mu, sigma, lower.tail = FALSE)
}

## Return predict score
predScore <- function(time, mu, sigma, adr, score = 6) {
    predProb(time, mu, sigma, adr) * score
}

## add $ mark
addMathDollor <- function(x) {
    ifelse(is.na(x), NA, paste0("$", x, "$"))
}
