# Supplementary material for: Development of a Predictive Statistical Pharmacological Model for Local Anesthetic Agent Effects with Bayesian Hierarchical Model Parameter Estimation
Source: Medicines (Basel). 2023 Nov 15;10(11):61. doi: 10.3390/medicines10110061 (PMC10672774; doi:10.3390/medicines10110061)
Supplement: Supplementary file 1 [file medicines-10-00061-s001.zip › supplemental_data/local_anesteshia_data.csv]

ID	Drug	5	10	15	20	25	30	35	40	45	50	55	60	65	70	75	80	85	90	95	100
1	Pro	0	1	2	5	3	6	5	6	6	6
2	Pro	0	0	0	0	0	0	1	3	2	6	6	6
3	Pro	0	0	1	0	1	0	1	0	0	0	0	0		2		1		0		0
4	Pro	0	0	0	0	0	2	3	4	4	5	6	6		6
5	Pro	0	0	0	0	0	0	0	0	3	6	6	6
6	Pro	0	6	6	6
7	Pro	0	0	0	0	0	0	0	0	2	2	4	4		3		6		6		6
8	Pro	0	0	2	2	6	5	3	4	4	4	5	5		5		6		6		6
9	Pro	6	6	3	4	6	5	4	6	6	6
10	Pro	0	0	0	0	0	0	1	1	3	3	4	5		5		6		6		6
11	Pro	0	0	4	2	0	5	6	6	6
12	Pro	0	0	0	0	0	0	1	2	1	3	4	6		6		6
13	Pro	0	0	0	1	0	1	1	0	0	2	1	4		6		6		6
14	Pro	0	0	0	1	5	5	5	4	5	6	6	6
15	Pro	0	0	0	0	0	0	2	6	6	6
16	Pro	0	3	3	2	2	1	4	3	6	6	6
17	Pro	0	0	0	2	3	3	5	5	6	6	6
18	Pro	0	0	0	0	1	1	2	2	2	3	4	5		6		6		6
19	Pro	0	0	2	1	1	3	3	3	2	4	4	6		6		6
20	Pro	0	1	1	3	0	1	3	6	5	6	6	6
21	Pro	0	1	2	3	3	4	6	6	6
22	Pro	0	0	0	0	0	0	0	0	0	1	1	2		4		6		6		6
23	Pro	0	0	0	0	0	2	4	6	6	6
24	Pro	0	0	0	5	3	6	6	6
25	Pro	0	1	2	5	4	6	6	6
26	Pro	3	1	0	4	4	6	6	6
27	Pro	6	3	2	2	4	5	6	6	6
28	Pro	0	0	0	1	0	0	1	0	3	3	3	6		6		6
29	Pro	0	0	0	3	3	4	6	6	6
30	Pro	6	4	6	5	6	6	6	6
31	Pro	0	0	3	4	6	6	6
32	Pro	0	2	5	6	6	6
33	Pro	2	0	0	0	6	6	6
34	Pro	0	0	0	4	3	5	3	6	6	6
35	Pro	0	0	0	1	1	2	2	2	4	6	6
36	Pro	0	0	0	0	0	0	0	2	2	1	3	4	4	5	5	6	6	6
37	Pro	0	0	0	0	0	2	6	6
38	Pro	0	0	0	1	2	0	2	1	0	3	5	6	6	6
39	Pro	0	0	0	0	0	0	0	0	1	6	6	6
40	Pro	0	0	4	5	6	6	6
41	Pro	2	0	0	0	2	2	3	4	4	3	6	6	6
42	Pro	3	4	4	3	6	6	6
43	Pro	1	0	0	3	6	6	6
44	Pro	0	0	0	0	1	3	3	5	6	6	6
45	Pro	0	0	0	0	0	0	0	2	2	2	2	3	3	4	3	3	5	6	6	6
46	Pro	0	0	2	6	6	6
47	Pro	0	0	0	0	0	1	4	5	6	6	6
48	Pro	0	0	5	6	6	6
49	Pro	0	0	0	0	0	0	0	4	6	6	6
50	Pro	0	0	0	0	1	2	2	3	6	6	6
51	Pro	2	1	0	1	0	1	3	0	3	4	4	6	6	6
1	Lid	0	0	0	1	4	2	1	6	5	6	6	6
2	Lid	0	0	1	0	0	0	1	6	6	6
3	Lid	0	0	0	0	0	0	0	0	0	1	0	0		1		3		1		2
4	Lid	0	0	0	0	2	3	5	6	6	6
5	Lid	0	0	0	1	5	6	6	6
6	Lid	3	6	5	3	6	6	6
7	Lid	0	0	0	0	0	0	0	0	2	4	3	2		2		2		4		4
8	Lid	0	0	3	0	2	3	4	3	3	3	4	5		5		6		6		6
9	Lid	0	0	0	0	0	0	0	0	0	3	0	1		3		3		6		6
10	Lid	0	0	0	0	0	1	1	1	3	4	6	6		6
11	Lid	0	0	0	0	0	0	0	0	0	0	1	5		6		6		6
12	Lid	0	0	0	0	0	0	0	0	0	2	4	4		6		6		6
13	Lid	0	0	0	0	1	2	4	1	3	0	2	3		3		6		6		6
14	Lid	0	0	0	0	0	0	0	0	3	1	4	2		6		6		6
15	Lid	0	0	0	0	4	6	6	6
16	Lid	0	0	0	0	0	0	0	1	1	4	3	4		1		1		6		6
17	Lid	0	0	0	1	2	1	3	4	4	5	6	6		6
18	Lid	0	0	0	0	0	1	2	2	2	3	4	4		5		6		6		6
19	Lid	2	0	0	1	0	1	0	2	1	2	3	3		4		6		6		6
20	Lid	0	0	2	2	4	1	3	6	6	6
21	Lid	0	3	0	0	0	4	6	6	6
22	Lid	0	0	0	0	0	0	0	0	0	0	1	0		5		6		6		6
23	Lid	0	0	0	0	0	1	4	6	3	6	6	6
24	Lid	0	0	0	0	0	0	4	3	6	6	6
25	Lid	0	0	3	3	4	6	6	6
26	Lid	6	0	0	0	3	4	6	6	6
27	Lid	6	6	3	2	0	0	1	5	6	6	6
28	Lid	0	0	0	0	0	0	2	5	6	6	6
29	Lid	0	0	0	2	3	5	5	6	6	6
30	Lid	4	2	2	3	5	3	4	6	6	6
31	Lid	0	0	0	1	0	0	1	5	6	6	6
32	Lid	0	0	3	4	6	6	6
33	Lid	4	5	2	0	4	4	6	6	6
34	Lid	0	0	4	3	6	5	6	6	6
35	Lid	0	0	0	0	0	0	1	1	2	3	5	6	6	6
36	Lid	0	0	0	0	0	0	0	2	4	5	6	6	6
37	Lid	0	0	2	4	3	3	2	2	6	6	6
38	Lid	0	0	0	0	1	1	0	0	1	3	5	6	6	6
39	Lid	0	0	0	0	1	2	3	4	6	6	6
40	Lid	0	0	0	0	0	0	0	0	4	6	6	6
41	Lid	0	0	0	0	0	0	0	3	4	3	6	6	6
42	Lid	2	0	4	3	3	3	5	6	6	6
43	Lid	0	0	0	0	0	0	0	3	5	6	6	6
44	Lid	0	0	0	1	2	4	4	5	5	6	6	6
45	Lid	0	0	0	0	0	0	1	2	2	2	4	4	4	3	3	6	6	6
46	Lid	0	0	0	1	2	2	5	5	6	6	6
47	Lid	0	0	0	0	0	0	1	2	1	3	3	6	6	6
48	Lid	0	0	0	0	0	5	6	6	6
49	Lid	0	0	4	5	5	6	6	6
50	Lid	0	0	0	0	0	0	1	2	5	6	6	6
51	Lid	0	0	0	0	0	4	3	6	6	6
1	Mep	0	0	0	0	2	0	0	2	0	4	6	4		6		6		6
2	Mep	0	0	2	0	0	1	0	2	1	3	6	3		6		6		6
3	Mep	0	0	0	0	0	0	0	3	5	5	4	2		4		5		3		4
4	Mep	0	0	0	0	0	0	0	0	1	1	1	3		4		5		5		6
5	Mep	0	0	0	0	0	0	0	0	0	0	1	3		6		6		6
6	Mep	0	1	1	2	5	5	6	6	6
7	Mep	0	0	0	1	3	2	3	3	2	6	5	4		6		6		6
8	Mep	0	1	0	1	0	1	3	2	3	3	2	6		6		6
9	Mep	0	0	0	0	0	0	0	0	0	0	0	0		0		0		3		6
10	Mep	0	0	0	0	0	0	0	0	2	4	5	2		6		6		6
11	Mep	0	0	0	0	0	0	0	0	0	0	1	1		0		6		6		6
12	Mep	0	0	0	0	0	0	0	0	0	2	4	4		6		6		6
13	Mep	0	0	0	0	0	0	4	2	1	1	2	3		3		6		6		6
14	Mep	0	0	0	0	0	0	0	0	0	0	0	0		2		6		6		6
15	Mep	0	0	0	0	0	0	0	0	3	2	6	3		6		6		6
16	Mep	0	0	0	0	0	0	0	1	0	5	4	6		6		6		6		6
17	Mep	0	0	0	1	0	1	1	0	1	2	3	4		5		5		5		6
18	Mep	0	0	0	0	0	0	0	0	0	0	2	2		4		6		6		6
19	Mep	0	0	0	0	0	0	1	1	0	0	0	2		1		6		6		6
20	Mep	0	3	0	1	1	2	1	1	2	4	4	5		6		6		6
21	Mep	1	0	1	2	1	3	6	3	6	6	6
22	Mep	0	0	0	0	0	0	0	0	1	3	2	5		5		5		5		6
23	Mep	0	0	0	0	0	0	0	3	1	1	5	2		3		4		4		5
24	Mep	0	0	0	0	0	0	0	0	0	3	5	6		6		6
25	Mep	0	0	0	0	0	0	1	2	3	4	5	5		6		6		6
26	Mep	0	0	0	0	0	0	1	2	1	3	3	5		6		6		6
27	Mep	6	5	1	0	0	0	0	2	1	2	1	6		6		6
28	Mep	0	0	0	0	0	0	0	0	0	2	1	2		5		6		6		6
29	Mep	0	0	0	2	3	3	5	5	4	4	5	6		6		6
30	Mep	4	6	0	0	1	0	3	1	3	6	6	6
31	Mep	0	0	0	3	1	6	6	6
32	Mep	0	0	2	1	2	5	6	6	6
33	Mep	3	0	0	0	0	0	3	4	6	6	6
34	Mep	0	0	0	0	0	0	0	5	6	6	6
35	Mep	0	0	0	0	0	0	1	1	3	5	6	6	6
36	Mep	0	0	0	0	0	0	0	0	0	0	4	4	6	6	6
37	Mep	0	0	3	3	3	2	0	2	6	6	6
38	Mep	0	0	0	0	0	3	4	6	6	6
39	Mep	0	0	0	0	0	0	0	0	0	0	3	6	6	6
40	Mep	0	0	0	0	0	0	0	0	0	1	4	4	5	5	6	6	6
41	Mep	1	0	0	0	0	0	0	3	2	3	6	4	6	6	6
42	Mep	2	1	0	0	3	3	3	5	4	6	6	6
43	Mep	0	0	0	0	0	0	0	0	0	0	1	3	3	5	5	6	6	6
44	Mep	0	0	0	0	1	0	1	1	2	4	6	6	6
45	Mep	0	0	0	0	0	0	0	0	0	1	2	2	4	4	5	5	5	6	6	6
46	Mep	0	0	0	0	0	0	3	3	5	6	6	6
47	Mep	0	0	0	0	0	0	0	1	0	1	1	4	6	6	6
48	Mep	0	0	0	0	0	0	1	1	1	3	5	5	6	6	6
49	Mep	0	0	0	0	2	4	3	5	6	6	6
50	Mep	0	0	0	0	0	0	2	0	0	4	0	0	1	2	4	6	6	6
51	Mep	0	0	0	0	0	0	0	3	0	3	6	6	6
1	Bup	0	0	0	0	0	0	0	0	1	0	3	4		6		6		6
2	Bup	0	0	0	0	0	0	0	0	0	3	3	5		6		6		6
3	Bup	0	0	0	0	0	1	0	0	0	0	2	1		1		2		3		4
4	Bup	0	0	0	0	0	0	0	0	0	0	1	1		1		1		1		1
5	Bup	0	0	0	0	0	0	0	0	0	0	0	0		0		0		6		6
6	Bup	1	2	0	0	0	0	0	1	0	0	2	2		0		2		0		6
7	Bup	0	0	1	0	0	0	0	0	0	0	0	0		0		0		0		2
8	Bup	0	0	0	0	1	1	1	0	0	0	0	0		1		2		3		4
9	Bup	0	0	0	0	0	0	0	0	0	0	0	0		0		0		0		0
10	Bup	0	0	0	0	0	0	0	0	0	0	2	0		1		5		5		6
11	Bup	0	0	0	0	0	0	0	0	0	0	1	1		3		0		5		6
12	Bup	0	0	0	0	0	0	0	0	0	0	1	1		0		0		1		1
13	Bup	0	0	0	0	0	0	0	0	0	1	1	1		1		6		6		6
14	Bup	0	0	0	0	0	0	0	0	0	0	0	0		0		2		4		6
15	Bup	0	0	0	0	0	0	0	0	0	0	0	0		0		0		0		0
16	Bup	0	0	0	0	0	0	0	0	0	1	0	2		0		3		5		4
17	Bup	0	0	0	0	0	0	0	0	0	0	0	0		3		4		5		6
18	Bup	0	0	0	0	0	0	0	0	0	1	2	3		4		6		6		6
19	Bup	0	0	0	0	0	0	0	0	1	1	0	3		2		5		6		6
20	Bup	0	0	0	0	0	2	1	2	1	3	3	4		6		5		6		6
21	Bup	1	0	0	0	0	0	0	0	0	1	4	5		5		4		6		6
22	Bup	0	0	0	0	0	0	0	0	0	0	0	0		0		1		3		3
23	Bup	0	0	0	2	0	0	0	0	1	0	0	3		6		6		6		6
24	Bup	0	0	0	0	0	0	0	0	0	0	0	0		0		0		6		6
25	Bup	0	1	0	2	3	3	3	4	4	6	5	5		6		6		6		6
26	Bup	0	0	0	0	0	0	0	2	1	5	5	6		6		6		6		6
27	Bup	6	3	2	0	0	0	0	0	0	0	0	0		5		5		6		6
28	Bup	0	0	0	0	0	0	0	0	0	0	0	0		0		3		6		6
29	Bup	0	0	0	4	5	3	2	6	4	6	5	5		6		6		6
30	Bup	0	5	0	0	0	0	2	4	6	6	6
31	Bup	0	0	0	0	1	3	1	1	3	6	6	6
32	Bup	0	0	0	2	5	6	6	6
33	Bup	0	0	2	0	0	0	4	1	3	5	6	6		6
34	Bup	0	0	0	0	0	0	2	6	6	6
35	Bup	0	0	0	0	0	0	0	0	0	0	0	0	0	1	1	1	2	2	4	4
36	Bup	0	0	0	0	0	0	0	0	0	0	0	3	5	4	4	6	6	6
37	Bup	0	0	0	0	2	4	2	4	0	0	0	1	0	0	2	0	3	2	2	2
38	Bup	0	0	0	0	0	0	0	0	0	0	0	0	0	0	0	1	4	6	6	6
39	Bup	0	0	0	0	0	0	0	0	0	0	0	0	0	0	0	0	0	0	1	6
40	Bup	0	0	0	0	0	0	0	0	0	0	0	1	1	1	1	2	6	6	6
41	Bup	0	0	0	0	0	0	0	0	2	0	1	2	3	5	6	6	6
42	Bup	1	1	0	0	3	3	3	4	4	5	5	6	6	6
43	Bup	0	0	0	0	0	0	0	0	0	0	0	1	1	3	3	4	4	6	6	6
44	Bup	0	0	0	1	1	1	1	2	2	2	3	4	4	6	6	6
45	Bup	0	0	0	0	0	0	0	1	1	1	0	1	1	2	1	4	4	5	5	6
46	Bup	0	0	0	0	0	0	1	1	1	1	1	2	5	6	6	6
47	Bup	0	0	0	0	0	0	0	0	0	1	2	1	3	5	6	6	6
48	Bup	0	0	0	0	0	0	0	0	0	2	2	5	6	6	6
49	Bup	0	0	0	0	0	0	2	0	0	1	1	5	5	6	6	6
50	Bup	0	0	0	0	0	0	0	0	0	0	0	0	0	0	0	0	0	1	4	6
51	Bup	0	0	0	1	1	0	1	1	2	0	3	1	6	6	6
1	Lid+Adr	0	0	0	0	0	0	0	0	0	0	0	0		0		0		0		0
2	Lid+Adr	0	0	0	0	0	0	0	0	0	0	0	0		0		2		6		6
3	Lid+Adr	0	0	0	0	0	0	0	0	0	0	0	0		2		0		0		2
4	Lid+Adr	0	0	0	0	0	0	0	0	0	0	0	0		0		0		0		0
5	Lid+Adr	0	0	0	0	0	0	0	0	0	0	0	0		0		0		1		6
6	Lid+Adr	0	2	1	0	0	0	0	0	0	0	0	1		1		6		6		6
7	Lid+Adr	0	0	0	0	0	0	0	0	0	0	0	0		0		0		4		4
8	Lid+Adr	0	0	0	0	0	0	0	0	0	0	0	1		0		1		3		5
9	Lid+Adr	0	0	0	0	0	0	0	0	0	0	0	0		0		0		0		0
10	Lid+Adr	0	0	0	0	0	0	0	0	0	0	0	0		0		1		1		6
11	Lid+Adr	0	0	0	0	0	0	0	0	0	0	0	0		0		0		0		1
12	Lid+Adr	0	0	0	0	0	0	0	0	0	0	1	0		0		0		1		1
13	Lid+Adr	0	0	1	0	0	0	0	0	0	0	0	0		0		1		6		6
14	Lid+Adr	0	0	0	0	0	0	0	0	0	0	0	0		0		0		0		5
15	Lid+Adr	0	0	0	0	0	0	0	0	0	0	0	0		0		0		0		0
16	Lid+Adr	0	0	0	0	0	0	0	0	0	0	0	0		0		0		0		0
17	Lid+Adr	0	0	0	0	0	0	0	0	0	0	0	0		0		0		0		0
18	Lid+Adr	0	0	0	0	0	0	0	0	0	0	0	0		0		3		4		6
19	Lid+Adr	0	0	0	0	0	0	1	0	0	0	0	1		1		3		6		6
20	Lid+Adr	0	0	0	2	1	0	1	1	0	1	1	2		1		3		3		4
21	Lid+Adr	0	0	0	0	0	0	0	0	0	0	0	0		0		0		0		0
22	Lid+Adr	0	0	0	0	0	0	0	0	0	0	0	0		0		0		0		1
23	Lid+Adr	0	0	0	0	0	0	1	3	2	1	3	3		4		4		3		5
24	Lid+Adr	0	0	0	0	0	0	0	0	0	0	0	0		3		5		5		6
25	Lid+Adr	0	0	0	0	1	1	0	1	1	2	2	3		2		1		4		4
26	Lid+Adr	0	0	0	0	0	0	0	0	0	0	0	0		0		0		1		4
27	Lid+Adr	5	3	0	1	0	0	0	0	0	0	0	0		6		6		6
28	Lid+Adr	0	0	0	0	0	0	0	0	0	0	0	0		0		0		1		0
29	Lid+Adr	0	0	0	0	0	2	1	1	3	3	4	1		4		5		6		6
30	Lid+Adr	0	0	0	0	0	0	1	0	0	0	0	0		0		0		0		0
31	Lid+Adr	0	0	0	1	0	0	0	0	2	2	4	5		6		6		6
32	Lid+Adr	0	0	0	0	0	0	0	0	0	0	0	0		0		0		0		0
33	Lid+Adr	0	0	0	0	0	0	0	0	0	0	0	4		0		0		0		0
34	Lid+Adr	0	0	0	0	2	1	0	0	0	0	0	0		0		0		0		0
35	Lid+Adr	0	0	0	0	0	0	0	0	0	0	0	0	0	0	0	0	0	0	0	0
36	Lid+Adr	0	0	0	0	0	0	0	0	0	0	0	0	0	0	0	0	0	0	0	0
37	Lid+Adr	0	0	0	1	3	2	2	3	1	0	1	1	0	0	0	0	4	6	6
38	Lid+Adr	0	0	0	0	0	0	0	0	0	0	0	0	0	0	0	0	3	4	3	3
39	Lid+Adr	0	0	0	0	0	0	0	0	0	0	0	0	0	0	0	0	0	0	0	6
40	Lid+Adr	0	0	0	0	0	0	0	0	0	0	0	0	0	0	0	2	5	6	6
41	Lid+Adr	0	0	0	0	0	0	0	0	0	0	0	0	0	0	0	0	0	0	0	0
42	Lid+Adr	1	0	1	0	0	0	0	0	3	3	4	4	6	6	6
43	Lid+Adr	0	0	0	0	0	0	0	0	0	0	0	0	0	0	0	0	0	0	0	1
44	Lid+Adr	0	0	0	0	0	0	0	0	0	0	0	2	3	4	4	6	6	6
45	Lid+Adr	0	0	0	0	0	0	0	0	0	0	0	0	0	0	0	0	0	0	0	2
46	Lid+Adr	0	0	0	0	0	0	0	1	1	1	0	0	0	1	1	1	1	1	1	1
47	Lid+Adr	0	0	0	0	0	0	0	0	0	0	1	0	0	1	3	4	4	6	6	6
48	Lid+Adr	0	0	0	0	0	0	0	0	0	0	0	1	2	4	4	4	4	4	4	4
49	Lid+Adr	0	0	0	2	0	2	2	1	1	0	2	2	4	6	6	6
50	Lid+Adr	0	0	0	0	0	0	0	0	0	0	0	0	0	0	0	0	0	1	4	6
51	Lid+Adr	0	0	0	1	0	0	0	1	1	0	1	2	2	2	2	6	6	6
