# Supplementary material for: Development of a Predictive Statistical Pharmacological Model for Local Anesthetic Agent Effects with Bayesian Hierarchical Model Parameter Estimation
Source: Medicines (Basel). 2023 Nov 15;10(11):61. doi: 10.3390/medicines10110061 (PMC10672774; doi:10.3390/medicines10110061)
Supplement: Supplementary file 1 [file medicines-10-00061-s001.zip › supplemental_data/renv.lock]

{
  "R": {
    "Version": "4.2.1",
    "Repositories": [
      {
        "Name": "CRAN",
        "URL": "https://cloud.r-project.org"
      }
    ]
  },
  "Packages": {
    "BH": {
      "Package": "BH",
      "Version": "1.78.0-0",
      "Source": "Repository",
      "Repository": "CRAN",
      "Hash": "4e348572ffcaa2fb1e610e7a941f6f3a",
      "Requirements": []
    },
    "KMsurv": {
      "Package": "KMsurv",
      "Version": "0.1-5",
      "Source": "Repository",
      "Repository": "CRAN",
      "Hash": "aee647d15e5541ad44d157f7b78fda01",
      "Requirements": []
    },
    "MASS": {
      "Package": "MASS",
      "Version": "7.3-58.1",
      "Source": "Repository",
      "Repository": "CRAN",
      "Hash": "762e1804143a332333c054759f89a706",
      "Requirements": []
    },
    "Matrix": {
      "Package": "Matrix",
      "Version": "1.5-1",
      "Source": "Repository",
      "Repository": "CRAN",
      "Hash": "539dc0c0c05636812f1080f473d2c177",
      "Requirements": [
        "lattice"
      ]
    },
    "MatrixModels": {
      "Package": "MatrixModels",
      "Version": "0.5-1",
      "Source": "Repository",
      "Repository": "CRAN",
      "Hash": "963ab8fbaf980a5b081ed40419081439",
      "Requirements": [
        "Matrix"
      ]
    },
    "R6": {
      "Package": "R6",
      "Version": "2.5.1",
      "Source": "Repository",
      "Repository": "CRAN",
      "Hash": "470851b6d5d0ac559e9d01bb352b4021",
      "Requirements": []
    },
    "RColorBrewer": {
      "Package": "RColorBrewer",
      "Version": "1.1-3",
      "Source": "Repository",
      "Repository": "CRAN",
      "Hash": "45f0398006e83a5b10b72a90663d8d8c",
      "Requirements": []
    },
    "Rcpp": {
      "Package": "Rcpp",
      "Version": "1.0.9",
      "Source": "Repository",
      "Repository": "CRAN",
      "Hash": "e9c08b94391e9f3f97355841229124f2",
      "Requirements": []
    },
    "RcppEigen": {
      "Package": "RcppEigen",
      "Version": "0.3.3.9.2",
      "Source": "Repository",
      "Repository": "CRAN",
      "Hash": "4c86baed78388ceb06f88e3e9a1d87f5",
      "Requirements": [
        "Matrix",
        "Rcpp"
      ]
    },
    "RcppParallel": {
      "Package": "RcppParallel",
      "Version": "5.1.5",
      "Source": "Repository",
      "Repository": "CRAN",
      "Hash": "f3e94e34ff656a7c8336ce01207bc2b8",
      "Requirements": []
    },
    "SparseM": {
      "Package": "SparseM",
      "Version": "1.81",
      "Source": "Repository",
      "Repository": "CRAN",
      "Hash": "2042cd9759cc89a453c4aefef0ce9aae",
      "Requirements": []
    },
    "StanHeaders": {
      "Package": "StanHeaders",
      "Version": "2.21.0-7",
      "Source": "Repository",
      "Repository": "CRAN",
      "Hash": "0459d4dd7a8c239be18469a30c23dd4b",
      "Requirements": [
        "RcppEigen",
        "RcppParallel"
      ]
    },
    "abind": {
      "Package": "abind",
      "Version": "1.4-5",
      "Source": "Repository",
      "Repository": "CRAN",
      "Hash": "4f57884290cc75ab22f4af9e9d4ca862",
      "Requirements": []
    },
    "backports": {
      "Package": "backports",
      "Version": "1.4.1",
      "Source": "Repository",
      "Repository": "CRAN",
      "Hash": "c39fbec8a30d23e721980b8afb31984c",
      "Requirements": []
    },
    "base64enc": {
      "Package": "base64enc",
      "Version": "0.1-3",
      "Source": "Repository",
      "Repository": "CRAN",
      "Hash": "543776ae6848fde2f48ff3816d0628bc",
      "Requirements": []
    },
    "bit": {
      "Package": "bit",
      "Version": "4.0.4",
      "Source": "Repository",
      "Repository": "CRAN",
      "Hash": "f36715f14d94678eea9933af927bc15d",
      "Requirements": []
    },
    "bit64": {
      "Package": "bit64",
      "Version": "4.0.5",
      "Source": "Repository",
      "Repository": "CRAN",
      "Hash": "9fe98599ca456d6552421db0d6772d8f",
      "Requirements": [
        "bit"
      ]
    },
    "boot": {
      "Package": "boot",
      "Version": "1.3-28",
      "Source": "Repository",
      "Repository": "CRAN",
      "Hash": "0baa960e3b49c6176a4f42addcbacc59",
      "Requirements": []
    },
    "brio": {
      "Package": "brio",
      "Version": "1.1.3",
      "Source": "Repository",
      "Repository": "CRAN",
      "Hash": "976cf154dfb043c012d87cddd8bca363",
      "Requirements": []
    },
    "broom": {
      "Package": "broom",
      "Version": "1.0.1",
      "Source": "Repository",
      "Repository": "CRAN",
      "Hash": "c90ff735b7812b60f067a3f7a3b4de63",
      "Requirements": [
        "backports",
        "dplyr",
        "ellipsis",
        "generics",
        "ggplot2",
        "glue",
        "purrr",
        "rlang",
        "stringr",
        "tibble",
        "tidyr"
      ]
    },
    "callr": {
      "Package": "callr",
      "Version": "3.7.2",
      "Source": "Repository",
      "Repository": "CRAN",
      "Hash": "358689cac9fe93b1bb3a19088d2dbed8",
      "Requirements": [
        "R6",
        "processx"
      ]
    },
    "car": {
      "Package": "car",
      "Version": "3.1-0",
      "Source": "Repository",
      "Repository": "CRAN",
      "Hash": "afd3f5c7d144f00d05db8e7701af7829",
      "Requirements": [
        "MASS",
        "abind",
        "carData",
        "lme4",
        "maptools",
        "mgcv",
        "nlme",
        "nnet",
        "pbkrtest",
        "quantreg"
      ]
    },
    "carData": {
      "Package": "carData",
      "Version": "3.0-5",
      "Source": "Repository",
      "Repository": "CRAN",
      "Hash": "ac6cdb8552c61bd36b0e54d07cf2aab7",
      "Requirements": []
    },
    "checkmate": {
      "Package": "checkmate",
      "Version": "2.1.0",
      "Source": "Repository",
      "Repository": "CRAN",
      "Hash": "147e4db6909d8814bb30f671b49d7e06",
      "Requirements": [
        "backports"
      ]
    },
    "cli": {
      "Package": "cli",
      "Version": "3.4.1",
      "Source": "Repository",
      "Repository": "CRAN",
      "Hash": "0d297d01734d2bcea40197bd4971a764",
      "Requirements": []
    },
    "clipr": {
      "Package": "clipr",
      "Version": "0.8.0",
      "Source": "Repository",
      "Repository": "CRAN",
      "Hash": "3f038e5ac7f41d4ac41ce658c85e3042",
      "Requirements": []
    },
    "colorspace": {
      "Package": "colorspace",
      "Version": "2.0-3",
      "Source": "Repository",
      "Repository": "CRAN",
      "Hash": "bb4341986bc8b914f0f0acf2e4a3f2f7",
      "Requirements": []
    },
    "corrplot": {
      "Package": "corrplot",
      "Version": "0.92",
      "Source": "Repository",
      "Repository": "CRAN",
      "Hash": "fcf11a91936fd5047b2ee9bc00595e36",
      "Requirements": []
    },
    "cowplot": {
      "Package": "cowplot",
      "Version": "1.1.1",
      "Source": "Repository",
      "Repository": "CRAN",
      "Hash": "b418e8423699d11c7f2087c2bfd07da2",
      "Requirements": [
        "ggplot2",
        "gtable",
        "rlang",
        "scales"
      ]
    },
    "cpp11": {
      "Package": "cpp11",
      "Version": "0.4.2",
      "Source": "Repository",
      "Repository": "CRAN",
      "Hash": "fa53ce256cd280f468c080a58ea5ba8c",
      "Requirements": []
    },
    "crayon": {
      "Package": "crayon",
      "Version": "1.5.2",
      "Source": "Repository",
      "Repository": "CRAN",
      "Hash": "e8a1e41acf02548751f45c718d55aa6a",
      "Requirements": []
    },
    "curl": {
      "Package": "curl",
      "Version": "4.3.3",
      "Source": "Repository",
      "Repository": "CRAN",
      "Hash": "0eb86baa62f06e8855258fa5a8048667",
      "Requirements": []
    },
    "data.table": {
      "Package": "data.table",
      "Version": "1.14.2",
      "Source": "Repository",
      "Repository": "CRAN",
      "Hash": "36b67b5adf57b292923f5659f5f0c853",
      "Requirements": []
    },
    "desc": {
      "Package": "desc",
      "Version": "1.4.2",
      "Source": "Repository",
      "Repository": "CRAN",
      "Hash": "6b9602c7ebbe87101a9c8edb6e8b6d21",
      "Requirements": [
        "R6",
        "cli",
        "rprojroot"
      ]
    },
    "diffobj": {
      "Package": "diffobj",
      "Version": "0.3.5",
      "Source": "Repository",
      "Repository": "CRAN",
      "Hash": "bcaa8b95f8d7d01a5dedfd959ce88ab8",
      "Requirements": [
        "crayon"
      ]
    },
    "digest": {
      "Package": "digest",
      "Version": "0.6.29",
      "Source": "Repository",
      "Repository": "CRAN",
      "Hash": "cf6b206a045a684728c3267ef7596190",
      "Requirements": []
    },
    "dplyr": {
      "Package": "dplyr",
      "Version": "1.0.10",
      "Source": "Repository",
      "Repository": "CRAN",
      "Hash": "539412282059f7f0c07295723d23f987",
      "Requirements": [
        "R6",
        "generics",
        "glue",
        "lifecycle",
        "magrittr",
        "pillar",
        "rlang",
        "tibble",
        "tidyselect",
        "vctrs"
      ]
    },
    "ellipsis": {
      "Package": "ellipsis",
      "Version": "0.3.2",
      "Source": "Repository",
      "Repository": "CRAN",
      "Hash": "bb0eec2fe32e88d9e2836c2f73ea2077",
      "Requirements": [
        "rlang"
      ]
    },
    "evaluate": {
      "Package": "evaluate",
      "Version": "0.17",
      "Source": "Repository",
      "Repository": "CRAN",
      "Hash": "9171b012a55a1ef53f1442b1d798a3b4",
      "Requirements": []
    },
    "exactRankTests": {
      "Package": "exactRankTests",
      "Version": "0.8-35",
      "Source": "Repository",
      "Repository": "CRAN",
      "Hash": "790c46974d99ff51442f4d134b2d70eb",
      "Requirements": []
    },
    "fansi": {
      "Package": "fansi",
      "Version": "1.0.3",
      "Source": "Repository",
      "Repository": "CRAN",
      "Hash": "83a8afdbe71839506baa9f90eebad7ec",
      "Requirements": []
    },
    "farver": {
      "Package": "farver",
      "Version": "2.1.1",
      "Source": "Repository",
      "Repository": "CRAN",
      "Hash": "8106d78941f34855c440ddb946b8f7a5",
      "Requirements": []
    },
    "fastmap": {
      "Package": "fastmap",
      "Version": "1.1.0",
      "Source": "Repository",
      "Repository": "CRAN",
      "Hash": "77bd60a6157420d4ffa93b27cf6a58b8",
      "Requirements": []
    },
    "forcats": {
      "Package": "forcats",
      "Version": "0.5.2",
      "Source": "Repository",
      "Repository": "CRAN",
      "Hash": "9d95bc88206321cd1bc98480ecfd74bb",
      "Requirements": [
        "cli",
        "ellipsis",
        "glue",
        "lifecycle",
        "magrittr",
        "rlang",
        "tibble",
        "withr"
      ]
    },
    "foreign": {
      "Package": "foreign",
      "Version": "0.8-83",
      "Source": "Repository",
      "Repository": "CRAN",
      "Hash": "4e43a8846712a6d5991b19b9bd5f9199",
      "Requirements": []
    },
    "fs": {
      "Package": "fs",
      "Version": "1.5.2",
      "Source": "Repository",
      "Repository": "CRAN",
      "Hash": "7c89603d81793f0d5486d91ab1fc6f1d",
      "Requirements": []
    },
    "generics": {
      "Package": "generics",
      "Version": "0.1.3",
      "Source": "Repository",
      "Repository": "CRAN",
      "Hash": "15e9634c0fcd294799e9b2e929ed1b86",
      "Requirements": []
    },
    "ggiraph": {
      "Package": "ggiraph",
      "Version": "0.8.3",
      "Source": "Repository",
      "Repository": "CRAN",
      "Hash": "f584bc4dd1ab1c65e40437fce876578e",
      "Requirements": [
        "Rcpp",
        "ggplot2",
        "htmltools",
        "htmlwidgets",
        "purrr",
        "rlang",
        "systemfonts",
        "uuid"
      ]
    },
    "ggplot2": {
      "Package": "ggplot2",
      "Version": "3.3.6",
      "Source": "Repository",
      "Repository": "CRAN",
      "Hash": "0fb26d0674c82705c6b701d1a61e02ea",
      "Requirements": [
        "MASS",
        "digest",
        "glue",
        "gtable",
        "isoband",
        "mgcv",
        "rlang",
        "scales",
        "tibble",
        "withr"
      ]
    },
    "ggpubr": {
      "Package": "ggpubr",
      "Version": "0.4.0",
      "Source": "Repository",
      "Repository": "CRAN",
      "Hash": "77089557d374c69db7cb77e65f0d6ab0",
      "Requirements": [
        "cowplot",
        "dplyr",
        "ggplot2",
        "ggrepel",
        "ggsci",
        "ggsignif",
        "glue",
        "gridExtra",
        "magrittr",
        "polynom",
        "purrr",
        "rlang",
        "rstatix",
        "scales",
        "tibble",
        "tidyr"
      ]
    },
    "ggrepel": {
      "Package": "ggrepel",
      "Version": "0.9.1",
      "Source": "Repository",
      "Repository": "CRAN",
      "Hash": "08ab869f37e6a7741a64ab9069bcb67d",
      "Requirements": [
        "Rcpp",
        "ggplot2",
        "rlang",
        "scales"
      ]
    },
    "ggsci": {
      "Package": "ggsci",
      "Version": "2.9",
      "Source": "Repository",
      "Repository": "CRAN",
      "Hash": "81ccb8213ed592598210afd10c3a5936",
      "Requirements": [
        "ggplot2",
        "scales"
      ]
    },
    "ggsignif": {
      "Package": "ggsignif",
      "Version": "0.6.3",
      "Source": "Repository",
      "Repository": "CRAN",
      "Hash": "2e82e829a1c4a6c5d41921c177051e85",
      "Requirements": [
        "ggplot2"
      ]
    },
    "ggtext": {
      "Package": "ggtext",
      "Version": "0.1.2",
      "Source": "Repository",
      "Repository": "CRAN",
      "Hash": "c5ba8f5056487403a299b91984be86ca",
      "Requirements": [
        "ggplot2",
        "gridtext",
        "rlang",
        "scales"
      ]
    },
    "glue": {
      "Package": "glue",
      "Version": "1.6.2",
      "Source": "Repository",
      "Repository": "CRAN",
      "Hash": "4f2596dfb05dac67b9dc558e5c6fba2e",
      "Requirements": []
    },
    "gridExtra": {
      "Package": "gridExtra",
      "Version": "2.3",
      "Source": "Repository",
      "Repository": "CRAN",
      "Hash": "7d7f283939f563670a697165b2cf5560",
      "Requirements": [
        "gtable"
      ]
    },
    "gridtext": {
      "Package": "gridtext",
      "Version": "0.1.5",
      "Source": "Repository",
      "Repository": "CRAN",
      "Hash": "05e4f5fffb1eecfeaac9ea0b7f255fef",
      "Requirements": [
        "Rcpp",
        "curl",
        "jpeg",
        "markdown",
        "png",
        "rlang",
        "stringr",
        "xml2"
      ]
    },
    "gtable": {
      "Package": "gtable",
      "Version": "0.3.1",
      "Source": "Repository",
      "Repository": "CRAN",
      "Hash": "36b4265fb818f6a342bed217549cd896",
      "Requirements": []
    },
    "highr": {
      "Package": "highr",
      "Version": "0.9",
      "Source": "Repository",
      "Repository": "CRAN",
      "Hash": "8eb36c8125038e648e5d111c0d7b2ed4",
      "Requirements": [
        "xfun"
      ]
    },
    "hms": {
      "Package": "hms",
      "Version": "1.1.2",
      "Source": "Repository",
      "Repository": "CRAN",
      "Hash": "41100392191e1244b887878b533eea91",
      "Requirements": [
        "ellipsis",
        "lifecycle",
        "pkgconfig",
        "rlang",
        "vctrs"
      ]
    },
    "htmltools": {
      "Package": "htmltools",
      "Version": "0.5.3",
      "Source": "Repository",
      "Repository": "CRAN",
      "Hash": "6496090a9e00f8354b811d1a2d47b566",
      "Requirements": [
        "base64enc",
        "digest",
        "fastmap",
        "rlang"
      ]
    },
    "htmlwidgets": {
      "Package": "htmlwidgets",
      "Version": "1.5.4",
      "Source": "Repository",
      "Repository": "CRAN",
      "Hash": "76147821cd3fcd8c4b04e1ef0498e7fb",
      "Requirements": [
        "htmltools",
        "jsonlite",
        "yaml"
      ]
    },
    "inline": {
      "Package": "inline",
      "Version": "0.3.19",
      "Source": "Repository",
      "Repository": "CRAN",
      "Hash": "1deaf1de3eac7e1d3377954b3a283652",
      "Requirements": []
    },
    "isoband": {
      "Package": "isoband",
      "Version": "0.2.5",
      "Source": "Repository",
      "Repository": "CRAN",
      "Hash": "7ab57a6de7f48a8dc84910d1eca42883",
      "Requirements": []
    },
    "jpeg": {
      "Package": "jpeg",
      "Version": "0.1-9",
      "Source": "Repository",
      "Repository": "CRAN",
      "Hash": "441ee36360a57b363f4fa3df0c364630",
      "Requirements": []
    },
    "jsonlite": {
      "Package": "jsonlite",
      "Version": "1.8.1",
      "Source": "Repository",
      "Repository": "CRAN",
      "Hash": "c45318f7afe52ecc3ff5829aa0d3bceb",
      "Requirements": []
    },
    "km.ci": {
      "Package": "km.ci",
      "Version": "0.5-6",
      "Source": "Repository",
      "Repository": "CRAN",
      "Hash": "41d857f78edf8f5db59608b6a42b6005",
      "Requirements": [
        "survival"
      ]
    },
    "knitr": {
      "Package": "knitr",
      "Version": "1.40",
      "Source": "Repository",
      "Repository": "CRAN",
      "Hash": "caea8b0f899a0b1738444b9bc47067e7",
      "Requirements": [
        "evaluate",
        "highr",
        "stringr",
        "xfun",
        "yaml"
      ]
    },
    "labeling": {
      "Package": "labeling",
      "Version": "0.4.2",
      "Source": "Repository",
      "Repository": "CRAN",
      "Hash": "3d5108641f47470611a32d0bdf357a72",
      "Requirements": []
    },
    "lattice": {
      "Package": "lattice",
      "Version": "0.20-45",
      "Source": "Repository",
      "Repository": "CRAN",
      "Hash": "b64cdbb2b340437c4ee047a1f4c4377b",
      "Requirements": []
    },
    "lifecycle": {
      "Package": "lifecycle",
      "Version": "1.0.2",
      "Source": "Repository",
      "Repository": "CRAN",
      "Hash": "25f74670fa7d3277fe3ad8c1712a699f",
      "Requirements": [
        "glue",
        "rlang"
      ]
    },
    "lme4": {
      "Package": "lme4",
      "Version": "1.1-30",
      "Source": "Repository",
      "Repository": "CRAN",
      "Hash": "d9d5f45b57f68785c350504c0329d285",
      "Requirements": [
        "MASS",
        "Matrix",
        "Rcpp",
        "RcppEigen",
        "boot",
        "lattice",
        "minqa",
        "nlme",
        "nloptr"
      ]
    },
    "loo": {
      "Package": "loo",
      "Version": "2.5.1",
      "Source": "Repository",
      "Repository": "CRAN",
      "Hash": "31b53df2593afd03a4969ae028c437b1",
      "Requirements": [
        "checkmate",
        "matrixStats"
      ]
    },
    "magrittr": {
      "Package": "magrittr",
      "Version": "2.0.3",
      "Source": "Repository",
      "Repository": "CRAN",
      "Hash": "7ce2733a9826b3aeb1775d56fd305472",
      "Requirements": []
    },
    "maptools": {
      "Package": "maptools",
      "Version": "1.1-4",
      "Source": "Repository",
      "Repository": "CRAN",
      "Hash": "e60a1728ad29c48a3491777e0c55a07d",
      "Requirements": [
        "foreign",
        "lattice",
        "sp"
      ]
    },
    "markdown": {
      "Package": "markdown",
      "Version": "1.1",
      "Source": "Repository",
      "Repository": "CRAN",
      "Hash": "61e4a10781dd00d7d81dd06ca9b94e95",
      "Requirements": [
        "mime",
        "xfun"
      ]
    },
    "matrixStats": {
      "Package": "matrixStats",
      "Version": "0.62.0",
      "Source": "Repository",
      "Repository": "CRAN",
      "Hash": "36ad89a805c436c5316c22490079da67",
      "Requirements": []
    },
    "maxstat": {
      "Package": "maxstat",
      "Version": "0.7-25",
      "Source": "Repository",
      "Repository": "CRAN",
      "Hash": "c166f04bd2bbd830ab34b7329104c019",
      "Requirements": [
        "exactRankTests",
        "mvtnorm"
      ]
    },
    "mgcv": {
      "Package": "mgcv",
      "Version": "1.8-40",
      "Source": "Repository",
      "Repository": "CRAN",
      "Hash": "c6b2fdb18cf68ab613bd564363e1ba0d",
      "Requirements": [
        "Matrix",
        "nlme"
      ]
    },
    "mime": {
      "Package": "mime",
      "Version": "0.12",
      "Source": "Repository",
      "Repository": "CRAN",
      "Hash": "18e9c28c1d3ca1560ce30658b22ce104",
      "Requirements": []
    },
    "minqa": {
      "Package": "minqa",
      "Version": "1.2.4",
      "Source": "Repository",
      "Repository": "CRAN",
      "Hash": "eaee7d2a6f3ed4491df868611cb064cc",
      "Requirements": [
        "Rcpp"
      ]
    },
    "munsell": {
      "Package": "munsell",
      "Version": "0.5.0",
      "Source": "Repository",
      "Repository": "CRAN",
      "Hash": "6dfe8bf774944bd5595785e3229d8771",
      "Requirements": [
        "colorspace"
      ]
    },
    "mvtnorm": {
      "Package": "mvtnorm",
      "Version": "1.1-3",
      "Source": "Repository",
      "Repository": "CRAN",
      "Hash": "7a7541cc284cb2ba3ba7eae645892af5",
      "Requirements": []
    },
    "nlme": {
      "Package": "nlme",
      "Version": "3.1-159",
      "Source": "Repository",
      "Repository": "CRAN",
      "Hash": "4a0b3a68f846cb999ff0e8e519524fbb",
      "Requirements": [
        "lattice"
      ]
    },
    "nloptr": {
      "Package": "nloptr",
      "Version": "2.0.3",
      "Source": "Repository",
      "Repository": "CRAN",
      "Hash": "277c67a08f358f42b6a77826e4492f79",
      "Requirements": [
        "testthat"
      ]
    },
    "nnet": {
      "Package": "nnet",
      "Version": "7.3-18",
      "Source": "Repository",
      "Repository": "CRAN",
      "Hash": "170da2130d5332bea7d6ede01875ba1d",
      "Requirements": []
    },
    "numDeriv": {
      "Package": "numDeriv",
      "Version": "2016.8-1.1",
      "Source": "Repository",
      "Repository": "CRAN",
      "Hash": "df58958f293b166e4ab885ebcad90e02",
      "Requirements": []
    },
    "patchwork": {
      "Package": "patchwork",
      "Version": "1.1.2",
      "Source": "Repository",
      "Repository": "CRAN",
      "Hash": "63b611e9d909a9ed057639d9c3b77152",
      "Requirements": [
        "ggplot2",
        "gtable"
      ]
    },
    "pbkrtest": {
      "Package": "pbkrtest",
      "Version": "0.5.1",
      "Source": "Repository",
      "Repository": "CRAN",
      "Hash": "b304ff5955f37b48bd30518faf582929",
      "Requirements": [
        "MASS",
        "Matrix",
        "broom",
        "dplyr",
        "knitr",
        "lme4",
        "magrittr",
        "numDeriv"
      ]
    },
    "pillar": {
      "Package": "pillar",
      "Version": "1.8.1",
      "Source": "Repository",
      "Repository": "CRAN",
      "Hash": "f2316df30902c81729ae9de95ad5a608",
      "Requirements": [
        "cli",
        "fansi",
        "glue",
        "lifecycle",
        "rlang",
        "utf8",
        "vctrs"
      ]
    },
    "pkgbuild": {
      "Package": "pkgbuild",
      "Version": "1.3.1",
      "Source": "Repository",
      "Repository": "CRAN",
      "Hash": "66d2adfed274daf81ccfe77d974c3b9b",
      "Requirements": [
        "R6",
        "callr",
        "cli",
        "crayon",
        "desc",
        "prettyunits",
        "rprojroot",
        "withr"
      ]
    },
    "pkgconfig": {
      "Package": "pkgconfig",
      "Version": "2.0.3",
      "Source": "Repository",
      "Repository": "CRAN",
      "Hash": "01f28d4278f15c76cddbea05899c5d6f",
      "Requirements": []
    },
    "pkgload": {
      "Package": "pkgload",
      "Version": "1.3.0",
      "Source": "Repository",
      "Repository": "CRAN",
      "Hash": "4b20f937a363c78a5730265c1925f54a",
      "Requirements": [
        "cli",
        "crayon",
        "desc",
        "fs",
        "glue",
        "rlang",
        "rprojroot",
        "withr"
      ]
    },
    "png": {
      "Package": "png",
      "Version": "0.1-7",
      "Source": "Repository",
      "Repository": "CRAN",
      "Hash": "03b7076c234cb3331288919983326c55",
      "Requirements": []
    },
    "polynom": {
      "Package": "polynom",
      "Version": "1.4-1",
      "Source": "Repository",
      "Repository": "CRAN",
      "Hash": "ceb5c2a59ba33d42d051285a3e8a5118",
      "Requirements": []
    },
    "praise": {
      "Package": "praise",
      "Version": "1.0.0",
      "Source": "Repository",
      "Repository": "CRAN",
      "Hash": "a555924add98c99d2f411e37e7d25e9f",
      "Requirements": []
    },
    "prettyunits": {
      "Package": "prettyunits",
      "Version": "1.1.1",
      "Source": "Repository",
      "Repository": "CRAN",
      "Hash": "95ef9167b75dde9d2ccc3c7528393e7e",
      "Requirements": []
    },
    "processx": {
      "Package": "processx",
      "Version": "3.7.0",
      "Source": "Repository",
      "Repository": "CRAN",
      "Hash": "f91df0f5f31ffdf88bc0b624f5ebab0f",
      "Requirements": [
        "R6",
        "ps"
      ]
    },
    "progress": {
      "Package": "progress",
      "Version": "1.2.2",
      "Source": "Repository",
      "Repository": "CRAN",
      "Hash": "14dc9f7a3c91ebb14ec5bb9208a07061",
      "Requirements": [
        "R6",
        "crayon",
        "hms",
        "prettyunits"
      ]
    },
    "ps": {
      "Package": "ps",
      "Version": "1.7.1",
      "Source": "Repository",
      "Repository": "CRAN",
      "Hash": "8b93531308c01ad0e56d9eadcc0c4fcd",
      "Requirements": []
    },
    "purrr": {
      "Package": "purrr",
      "Version": "0.3.4",
      "Source": "Repository",
      "Repository": "CRAN",
      "Hash": "97def703420c8ab10d8f0e6c72101e02",
      "Requirements": [
        "magrittr",
        "rlang"
      ]
    },
    "quantreg": {
      "Package": "quantreg",
      "Version": "5.94",
      "Source": "Repository",
      "Repository": "CRAN",
      "Hash": "b8b2b861526c344a7e16e5991fa5a4ab",
      "Requirements": [
        "MASS",
        "Matrix",
        "MatrixModels",
        "SparseM",
        "survival"
      ]
    },
    "readr": {
      "Package": "readr",
      "Version": "2.1.3",
      "Source": "Repository",
      "Repository": "CRAN",
      "Hash": "2dfbfc673ccb3de3d8836b4b3bd23d14",
      "Requirements": [
        "R6",
        "cli",
        "clipr",
        "cpp11",
        "crayon",
        "hms",
        "lifecycle",
        "rlang",
        "tibble",
        "tzdb",
        "vroom"
      ]
    },
    "rematch2": {
      "Package": "rematch2",
      "Version": "2.1.2",
      "Source": "Repository",
      "Repository": "CRAN",
      "Hash": "76c9e04c712a05848ae7a23d2f170a40",
      "Requirements": [
        "tibble"
      ]
    },
    "renv": {
      "Package": "renv",
      "Version": "0.16.0",
      "Source": "Repository",
      "Repository": "CRAN",
      "Hash": "c9e8442ab69bc21c9697ecf856c1e6c7",
      "Requirements": []
    },
    "rlang": {
      "Package": "rlang",
      "Version": "1.0.6",
      "Source": "Repository",
      "Repository": "CRAN",
      "Hash": "4ed1f8336c8d52c3e750adcdc57228a7",
      "Requirements": []
    },
    "rprojroot": {
      "Package": "rprojroot",
      "Version": "2.0.3",
      "Source": "Repository",
      "Repository": "CRAN",
      "Hash": "1de7ab598047a87bba48434ba35d497d",
      "Requirements": []
    },
    "rstan": {
      "Package": "rstan",
      "Version": "2.21.7",
      "Source": "Repository",
      "Repository": "CRAN",
      "Hash": "62745645aadeb276b67ddb9f0993cfeb",
      "Requirements": [
        "BH",
        "Rcpp",
        "RcppEigen",
        "RcppParallel",
        "StanHeaders",
        "ggplot2",
        "gridExtra",
        "inline",
        "loo",
        "pkgbuild"
      ]
    },
    "rstatix": {
      "Package": "rstatix",
      "Version": "0.7.0",
      "Source": "Repository",
      "Repository": "CRAN",
      "Hash": "aa020f8efde649badd0b2b5456e942fe",
      "Requirements": [
        "broom",
        "car",
        "corrplot",
        "dplyr",
        "generics",
        "magrittr",
        "purrr",
        "rlang",
        "tibble",
        "tidyr",
        "tidyselect"
      ]
    },
    "scales": {
      "Package": "scales",
      "Version": "1.2.1",
      "Source": "Repository",
      "Repository": "CRAN",
      "Hash": "906cb23d2f1c5680b8ce439b44c6fa63",
      "Requirements": [
        "R6",
        "RColorBrewer",
        "farver",
        "labeling",
        "lifecycle",
        "munsell",
        "rlang",
        "viridisLite"
      ]
    },
    "sp": {
      "Package": "sp",
      "Version": "1.5-0",
      "Source": "Repository",
      "Repository": "CRAN",
      "Hash": "2a118bdd2db0a301711e0a9e3e3206d5",
      "Requirements": [
        "lattice"
      ]
    },
    "stringi": {
      "Package": "stringi",
      "Version": "1.7.8",
      "Source": "Repository",
      "Repository": "CRAN",
      "Hash": "a68b980681bcbc84c7a67003fa796bfb",
      "Requirements": []
    },
    "stringr": {
      "Package": "stringr",
      "Version": "1.4.1",
      "Source": "Repository",
      "Repository": "CRAN",
      "Hash": "a66ad12140cd34d4f9dfcc19e84fc2a5",
      "Requirements": [
        "glue",
        "magrittr",
        "stringi"
      ]
    },
    "survMisc": {
      "Package": "survMisc",
      "Version": "0.5.6",
      "Source": "Repository",
      "Repository": "CRAN",
      "Hash": "2367feed5d6f99ee1e380da3eac55ab6",
      "Requirements": [
        "KMsurv",
        "data.table",
        "ggplot2",
        "gridExtra",
        "km.ci",
        "knitr",
        "survival",
        "xtable",
        "zoo"
      ]
    },
    "survival": {
      "Package": "survival",
      "Version": "3.4-0",
      "Source": "Repository",
      "Repository": "CRAN",
      "Hash": "04411ae66ab4659230c067c32966fc20",
      "Requirements": [
        "Matrix"
      ]
    },
    "survminer": {
      "Package": "survminer",
      "Version": "0.4.9",
      "Source": "Repository",
      "Repository": "CRAN",
      "Hash": "3f29f006a8eb499eff91d8b72325756e",
      "Requirements": [
        "broom",
        "dplyr",
        "ggplot2",
        "ggpubr",
        "ggtext",
        "gridExtra",
        "magrittr",
        "maxstat",
        "purrr",
        "rlang",
        "scales",
        "survMisc",
        "survival",
        "tibble",
        "tidyr"
      ]
    },
    "systemfonts": {
      "Package": "systemfonts",
      "Version": "1.0.4",
      "Source": "Repository",
      "Repository": "CRAN",
      "Hash": "90b28393209827327de889f49935140a",
      "Requirements": [
        "cpp11"
      ]
    },
    "testthat": {
      "Package": "testthat",
      "Version": "3.1.4",
      "Source": "Repository",
      "Repository": "CRAN",
      "Hash": "f76c2a02d0fdc24aa7a47ea34261a6e3",
      "Requirements": [
        "R6",
        "brio",
        "callr",
        "cli",
        "crayon",
        "desc",
        "digest",
        "ellipsis",
        "evaluate",
        "jsonlite",
        "lifecycle",
        "magrittr",
        "pkgload",
        "praise",
        "processx",
        "ps",
        "rlang",
        "waldo",
        "withr"
      ]
    },
    "tibble": {
      "Package": "tibble",
      "Version": "3.1.8",
      "Source": "Repository",
      "Repository": "CRAN",
      "Hash": "56b6934ef0f8c68225949a8672fe1a8f",
      "Requirements": [
        "fansi",
        "lifecycle",
        "magrittr",
        "pillar",
        "pkgconfig",
        "rlang",
        "vctrs"
      ]
    },
    "tidyr": {
      "Package": "tidyr",
      "Version": "1.2.1",
      "Source": "Repository",
      "Repository": "CRAN",
      "Hash": "cdb403db0de33ccd1b6f53b83736efa8",
      "Requirements": [
        "cpp11",
        "dplyr",
        "ellipsis",
        "glue",
        "lifecycle",
        "magrittr",
        "purrr",
        "rlang",
        "tibble",
        "tidyselect",
        "vctrs"
      ]
    },
    "tidyselect": {
      "Package": "tidyselect",
      "Version": "1.1.2",
      "Source": "Repository",
      "Repository": "CRAN",
      "Hash": "17f6da8cfd7002760a859915ce7eef8f",
      "Requirements": [
        "ellipsis",
        "glue",
        "purrr",
        "rlang",
        "vctrs"
      ]
    },
    "tzdb": {
      "Package": "tzdb",
      "Version": "0.3.0",
      "Source": "Repository",
      "Repository": "CRAN",
      "Hash": "b2e1cbce7c903eaf23ec05c58e59fb5e",
      "Requirements": [
        "cpp11"
      ]
    },
    "utf8": {
      "Package": "utf8",
      "Version": "1.2.2",
      "Source": "Repository",
      "Repository": "CRAN",
      "Hash": "c9c462b759a5cc844ae25b5942654d13",
      "Requirements": []
    },
    "uuid": {
      "Package": "uuid",
      "Version": "1.1-0",
      "Source": "Repository",
      "Repository": "CRAN",
      "Hash": "f1cb46c157d080b729159d407be83496",
      "Requirements": []
    },
    "vctrs": {
      "Package": "vctrs",
      "Version": "0.4.2",
      "Source": "Repository",
      "Repository": "CRAN",
      "Hash": "0e3dfc070b2a8f0478fcdf86fb33355d",
      "Requirements": [
        "cli",
        "glue",
        "rlang"
      ]
    },
    "viridisLite": {
      "Package": "viridisLite",
      "Version": "0.4.1",
      "Source": "Repository",
      "Repository": "CRAN",
      "Hash": "62f4b5da3e08d8e5bcba6cac15603f70",
      "Requirements": []
    },
    "vroom": {
      "Package": "vroom",
      "Version": "1.6.0",
      "Source": "Repository",
      "Repository": "CRAN",
      "Hash": "64f81fdead6e0d250fb041e175d123ab",
      "Requirements": [
        "bit64",
        "cli",
        "cpp11",
        "crayon",
        "glue",
        "hms",
        "lifecycle",
        "progress",
        "rlang",
        "tibble",
        "tidyselect",
        "tzdb",
        "vctrs",
        "withr"
      ]
    },
    "waldo": {
      "Package": "waldo",
      "Version": "0.4.0",
      "Source": "Repository",
      "Repository": "CRAN",
      "Hash": "035fba89d0c86e2113120f93301b98ad",
      "Requirements": [
        "cli",
        "diffobj",
        "fansi",
        "glue",
        "rematch2",
        "rlang",
        "tibble"
      ]
    },
    "withr": {
      "Package": "withr",
      "Version": "2.5.0",
      "Source": "Repository",
      "Repository": "CRAN",
      "Hash": "c0e49a9760983e81e55cdd9be92e7182",
      "Requirements": []
    },
    "xfun": {
      "Package": "xfun",
      "Version": "0.33",
      "Source": "Repository",
      "Repository": "CRAN",
      "Hash": "1a666f915cd65072f4ccf5b2888d5d39",
      "Requirements": []
    },
    "xml2": {
      "Package": "xml2",
      "Version": "1.3.3",
      "Source": "Repository",
      "Repository": "CRAN",
      "Hash": "40682ed6a969ea5abfd351eb67833adc",
      "Requirements": []
    },
    "xtable": {
      "Package": "xtable",
      "Version": "1.8-4",
      "Source": "Repository",
      "Repository": "CRAN",
      "Hash": "b8acdf8af494d9ec19ccb2481a9b11c2",
      "Requirements": []
    },
    "yaml": {
      "Package": "yaml",
      "Version": "2.3.5",
      "Source": "Repository",
      "Repository": "CRAN",
      "Hash": "458bb38374d73bf83b1bb85e353da200",
      "Requirements": []
    },
    "zoo": {
      "Package": "zoo",
      "Version": "1.8-11",
      "Source": "Repository",
      "Repository": "CRAN",
      "Hash": "874a5b77fe0cfacf2a3450069ae70926",
      "Requirements": [
        "lattice"
      ]
    }
  }
}
