# Supplementary material for: Development of a Predictive Statistical Pharmacological Model for Local Anesthetic Agent Effects with Bayesian Hierarchical Model Parameter Estimation
Source: Medicines (Basel). 2023 Nov 15;10(11):61. doi: 10.3390/medicines10110061 (PMC10672774; doi:10.3390/medicines10110061)
Supplement: Supplementary file 1 [file medicines-10-00061-s001.zip › supplemental_data/result/param1_individual.csv]

drug	ID	Mean	Sigma
Pro	1	80.87310775014848	10.547813524801011
Pro	2	57.69271959485137	6.747943167976674
Pro	3	-5.42705461350807	41.74013969349656
Pro	4	62.35158386113319	9.782972401000896
Pro	5	55.07102419845844	3.272749229308533
Pro	6	92.58093230160839	2.4509453784266095
Pro	7	43.07518280098905	13.791190495352996
Pro	8	71.08924779544103	26.920837059195243
Pro	9	103.94928309286655	28.458953699290813
Pro	10	49.9722176490527	12.993987039438881
Pro	11	76.94057726044633	10.299667608121807
Pro	12	51.6935286341392	9.981326501597827
Pro	13	44.82126249982532	16.25616890091494
Pro	14	72.89804628375465	11.547323443579426
Pro	15	64.27556176581575	3.123883167454433
Pro	16	73.3571724120045	20.93230799418317
Pro	17	72.3799902959071	9.379912457589835
Pro	18	53.815136224634955	14.994232021378817
Pro	19	61.658471530426525	20.05985010535402
Pro	20	69.75776480476875	13.536861635035883
Pro	21	78.4615249701529	10.441716723271613
Pro	22	36.74982660025056	9.809043510161365
Pro	23	67.46955497028377	4.658001787178329
Pro	24	78.94205549327255	5.966585337834928
Pro	25	82.42711371638993	7.86201515993605
Pro	26	83.56175127970107	12.782583828438803
Pro	27	91.5748718777913	23.71244290341271
Pro	28	51.71025520662069	13.204329857119601
Pro	29	75.70939914411244	7.147508559682207
Pro	30	104.16016443487212	14.74290349129219
Pro	31	83.26372728946039	5.072957625750604
Pro	32	88.35446903958352	4.456183712167622
Pro	33	79.54280600893915	9.611804894404612
Pro	34	74.73107210916285	10.256710092315942
Pro	35	62.48909236357153	12.010005373999808
Pro	36	44.56137041852581	14.223601832774982
Pro	37	69.24344609725101	3.1604258910311698
Pro	38	54.806836222261865	14.99104728115378
Pro	39	53.50245379035157	2.863029251407088
Pro	40	84.79817299712845	4.647263621912232
Pro	41	64.53003371866025	18.821884710110396
Pro	42	92.70621938829498	15.249909142439673
Pro	43	81.21120830471537	6.999523150274976
Pro	44	67.51431071699604	7.295728828046901
Pro	45	37.22044509133407	20.84792154213254
Pro	46	84.153596732465	3.2436228392265756
Pro	47	65.74948597265731	5.294333289800495
Pro	48	86.4759604405678	2.9107511648592643
Pro	49	60.741949142239505	3.1158633672670444
Pro	50	64.36125507275233	8.336194471198443
Pro	51	58.88272393526091	22.057092794616864
Lid	1	63.617834541488804	9.221934556194718
Lid	2	68.11248474470506	7.292261268389916
Lid	3	11.332467722631483	31.794035220837216
Lid	4	66.07074983199576	6.250595290272765
Lid	5	71.83996896825049	5.379636317542382
Lid	6	80.42636920016837	12.156450448238804
Lid	7	32.138597858469545	29.811264597363213
Lid	8	59.621880482972	18.38731669634103
Lid	9	31.075419542770035	14.886201672988564
Lid	10	59.01441244839644	10.711333500650829
Lid	11	42.71771732099574	9.734082999073387
Lid	12	46.91646295493079	13.662157679058314
Lid	13	50.634557541439285	23.665009916221265
Lid	14	47.69159401836532	14.490279851134222
Lid	15	67.94837764507734	7.0419150477240455
Lid	16	34.282641761199244	19.7254665722056
Lid	17	60.6135313010456	10.092299757884486
Lid	18	55.45651272426325	17.17385598923385
Lid	19	52.543602708147176	25.095664327369512
Lid	20	71.63677358595822	13.668546524431367
Lid	21	65.16678915583215	11.209396507743183
Lid	22	36.07852865952385	11.758050144616549
Lid	23	70.90708251542407	14.027177957928135
Lid	24	68.9782896523271	8.172954178479237
Lid	25	76.29965747983125	10.575824693303463
Lid	26	68.34968477883832	14.419880820024208
Lid	27	74.34885955491384	28.36218903546846
Lid	28	62.547761318547934	4.8884780275047
Lid	29	78.8280319986153	8.682239032949834
Lid	30	66.88607638589704	17.656883009023595
Lid	31	73.48746108413364	12.751952359490739
Lid	32	68.15567371559102	12.448580430645478
Lid	33	67.64524104776277	19.40073644901198
Lid	34	69.64285438771375	13.635489179589893
Lid	35	52.224531063240434	7.828267499363542
Lid	36	56.0689156158476	5.590580686007668
Lid	37	70.53204415131958	17.919807853845
Lid	38	56.55738753677021	13.427780568673935
Lid	39	64.601821924673	6.005621454482975
Lid	40	63.42142502648093	10.396983553593962
Lid	41	55.005548203849585	6.8209146617137355
Lid	42	81.14034105001336	10.981282148714346
Lid	43	59.09026831479033	5.0663598769891705
Lid	44	74.10968942447522	8.393194952344489
Lid	45	42.87942648821969	16.77454455906551
Lid	46	65.7913797227252	10.465126072562652
Lid	47	61.562504479649434	16.39816470627132
Lid	48	73.1147429271125	6.273432871702301
Lid	49	82.2568582200182	7.2095080698213705
Lid	50	62.73750540263973	7.199989188555052
Lid	51	73.77121321958046	8.783781344167235
Mep	1	52.03475154869025	13.899616674921702
Mep	2	51.47005879821016	18.31843002535796
Mep	3	39.84039463416292	32.77534116226806
Mep	4	34.819686084315265	15.768490799013485
Mep	5	39.895628084043736	5.875682656933131
Mep	6	78.82890435843753	8.429570218945354
Mep	7	60.67235945912995	18.33204275076656
Mep	8	54.777277629120164	19.239004619647105
Mep	9	11.077148289365478	6.405289164308368
Mep	10	47.43616942744444	10.82382652587263
Mep	11	29.328746191190746	10.027142135562716
Mep	12	45.24942369934191	7.531337392360938
Mep	13	43.1963790491271	20.21590318953917
Mep	14	28.87942850236119	5.664480677132327
Mep	15	48.38815209978969	10.103445298441788
Mep	16	50.704836980466986	7.368712134819745
Mep	17	42.44382739328696	21.450694358124437
Mep	18	36.590104225288826	9.437450261270609
Mep	19	32.61128205693885	15.648387243382404
Mep	20	56.55038625311347	23.350737113341033
Mep	21	71.4630900133291	14.051778577217668
Mep	22	40.66158489873156	16.4011181026037
Mep	23	34.23784790658416	26.459150366765495
Mep	24	49.058207948231455	4.952658183309488
Mep	25	53.6081138902398	10.652239553963854
Mep	26	49.426886173436316	11.861025634872805
Mep	27	51.95379739684223	53.057251573787624
Mep	28	38.909112663185766	10.045774140342072
Mep	29	67.38995971445682	16.682806967952175
Mep	30	65.78847100673346	37.80065923576374
Mep	31	75.56147583530566	6.3487030815730545
Mep	32	75.59008802349665	8.196656668429243
Mep	33	65.61396156961213	16.66204104456147
Mep	34	61.49584780729925	3.4936952452207746
Mep	35	55.87431330889096	7.014624632019109
Mep	36	44.1470585646774	5.575778723829842
Mep	37	67.41600273901628	19.271849359101413
Mep	38	68.06486107038542	5.393871250904915
Mep	39	45.07168068838981	3.8757733056374533
Mep	40	43.11853893800751	8.866418764980983
Mep	41	53.706950721547614	15.06914007773736
Mep	42	69.74613662565824	17.443617235378724
Mep	43	36.82106465852003	8.838852873048271
Mep	44	55.2960139501139	10.080785724551193
Mep	45	35.94794185645779	13.277646686984134
Mep	46	61.5117193545088	6.722788357067846
Mep	47	43.822943402087574	8.53990498333523
Mep	48	50.98822424531502	9.531294258709268
Mep	49	68.716543962103	8.44310655570797
Mep	50	34.17600525313499	18.019009805773155
Mep	51	52.70051361296543	7.798734070218264
Bup	1	43.281190257776885	8.023207566667292
Bup	2	46.14119008708846	7.1573953474489445
Bup	3	10.449644557221006	30.35100020768333
Bup	4	-9.535516506770488	32.66672859830117
Bup	5	15.097262410899162	3.4529350031785477
Bup	6	1.915653870917174	50.77066923141215
Bup	7	-13.598188322827285	21.8618461163735
Bup	8	5.0989703810970575	35.879884411757516
Bup	9	-20.17925295195039	8.147593909359474
Bup	10	25.494952170706085	13.984190571615079
Bup	11	20.42548271449358	17.073807041298682
Bup	12	-14.51904173239683	31.33614104168302
Bup	13	30.77283398079524	11.907352443114393
Bup	14	14.91747116153404	8.877869877589307
Bup	15	-20.42396065965395	8.274682983856762
Bup	16	16.758674014005596	21.395464609316985
Bup	17	24.061799401370244	11.161567500380492
Bup	18	38.06146887664651	10.558392046522403
Bup	19	32.46653125857628	14.5696089362982
Bup	20	47.57239739294799	18.367629632627807
Bup	21	40.16688459830351	20.077364118974184
Bup	22	3.7072508288021755	15.857625023471964
Bup	23	39.60527528983803	17.873233620478665
Bup	24	15.122519647946689	3.4251888294593735
Bup	25	66.95843434218632	18.960403672015964
Bup	26	53.11391522233637	7.505700526003697
Bup	27	29.454545101708412	59.97195281344116
Bup	28	20.071802088586395	5.610974504982838
Bup	29	70.36792200219504	19.33488466722532
Bup	30	66.09243349688877	19.332884433964455
Bup	31	59.955255513217665	11.352225215358242
Bup	32	78.13549033072954	4.2989284266296535
Bup	33	59.88328194098399	14.5142713363104
Bup	34	64.1625678983248	3.2287832489681256
Bup	35	7.26493002076163	16.13893735243472
Bup	36	35.44598703166177	9.23632085296742
Bup	37	-11.881883379633255	74.01202621384577
Bup	38	16.724155616524367	4.298691814431437
Bup	39	3.19165566467564	3.4400762096664677
Bup	40	22.864442887878834	10.190440765334872
Bup	41	38.6740072466639	10.874842869498735
Bup	42	66.6794554500134	18.348367510670073
Bup	43	25.80776712580486	11.316979396175151
Bup	44	49.68085964174958	19.125362819023373
Bup	45	23.567283009014787	20.512157961045418
Bup	46	42.74533340071612	12.61807715834571
Bup	47	37.676053169083474	9.153722360120408
Bup	48	45.03139845900639	6.178630013340576
Bup	49	44.57291919363285	11.529543595851525
Bup	50	6.577356192236641	4.590936405998071
Bup	51	44.898846963962605	18.74290782027858
