# Supplementary material for: Development of a Predictive Statistical Pharmacological Model for Local Anesthetic Agent Effects with Bayesian Hierarchical Model Parameter Estimation
Source: Medicines (Basel). 2023 Nov 15;10(11):61. doi: 10.3390/medicines10110061 (PMC10672774; doi:10.3390/medicines10110061)
Supplement: Supplementary file 1 [file medicines-10-00061-s001.zip › supplemental_data/result/param2_individual.csv]

drug	ID	Mean	Sigma
Pro	1	80.81432939390817	10.429560122028253
Pro	2	57.76478894970454	6.782823335014583
Pro	3	-11.884081601122016	44.88799902515788
Pro	4	62.386203992615314	9.732727178238523
Pro	5	55.10233433336959	3.2526608495367224
Pro	6	92.58912201638594	2.478721405928396
Pro	7	42.61629425816634	13.911074245401071
Pro	8	71.02648737677613	26.806577779204936
Pro	9	97.00932354214976	24.016565153104615
Pro	10	50.16130774866168	12.969538473625956
Pro	11	76.51036157651897	10.321856667517952
Pro	12	51.57877743322511	9.964603330560958
Pro	13	44.70448605614603	16.37162368587366
Pro	14	72.49924910218003	11.48550718918275
Pro	15	64.27772019642553	3.128589413523733
Pro	16	72.20319907282396	20.749874143455788
Pro	17	72.3274929708063	9.326448176617848
Pro	18	53.829403596168916	15.01447839594999
Pro	19	61.13825896600932	20.24415911917986
Pro	20	69.91152256304035	13.436178386710898
Pro	21	78.53862318536189	10.515056937576992
Pro	22	36.39755146892072	10.013521577578356
Pro	23	67.48979681313493	4.645716153134767
Pro	24	78.97595820067191	5.932535496854757
Pro	25	82.60186191213765	7.896808386081092
Pro	26	83.5432891604689	12.830734097017052
Pro	27	91.73609348680603	23.52717340479019
Pro	28	51.81205331700444	13.050718205312519
Pro	29	75.91671651264687	7.115314382840231
Pro	30	103.85877749523141	14.515924344941146
Pro	31	83.24914215269482	5.09396521875748
Pro	32	88.37230430689168	4.387199758678548
Pro	33	79.71857413966981	9.58226329722837
Pro	34	74.87852177854626	10.310585683011567
Pro	35	62.294132095775524	12.052784222346249
Pro	36	44.532934105893176	14.292803126362596
Pro	37	69.2868602426026	3.174386809238655
Pro	38	54.82857012864328	15.136081561199866
Pro	39	53.530308105859746	2.892034983578699
Pro	40	84.7499415971053	4.615512671940622
Pro	41	64.44032221846042	18.78310636625282
Pro	42	93.57903335201453	15.915704996502885
Pro	43	81.146787208875793	7.054040915131202
Pro	44	67.660329611533	7.3394713218389365
Pro	45	36.87513073632533	20.85885701781436
Pro	46	84.12365533599069	3.196485604265126
Pro	47	65.80374972447568	5.354093186938591
Pro	48	86.49259147923381	2.9054332523030157
Pro	49	60.95257000984779	3.156694302390387
Pro	50	64.33483518692037	8.301003385084996
Pro	51	59.598835845039744	22.005337476185165
Lid	1	63.866221090360874	9.17710047904813
Lid	2	68.09271515299015	7.414324842979209
Lid	3	10.326382428001649	32.15115081475162
Lid	4	65.78679389538709	6.344524160675183
Lid	5	71.76165804048955	5.372090874398851
Lid	6	80.62842604100899	11.980638416137213
Lid	7	33.56918146938998	29.140251737656193
Lid	8	59.684121258438864	18.367446043300927
Lid	9	30.913577993136933	14.908949568639619
Lid	10	58.80950252151285	10.87812907012706
Lid	11	42.94820110703604	9.739673890394906
Lid	12	46.643825447119525	13.786178933526443
Lid	13	50.227390029557	23.866014557846224
Lid	14	47.69200919998158	14.505710239611982
Lid	15	67.69082576984898	7.1987158406119045
Lid	16	35.90455753454759	19.21654373460374
Lid	17	60.62948384210026	10.050878515914663
Lid	18	55.15010376808206	17.310846223835654
Lid	19	52.1410448321715	25.202251902039915
Lid	20	71.74734132509144	13.729583439746753
Lid	21	65.94682267437967	10.824304880889173
Lid	22	35.86545724434066	11.828137640295296
Lid	23	70.59129074052052	14.256835383788543
Lid	24	68.93841380671223	8.27686053078537
Lid	25	76.45091216514732	10.50353940478255
Lid	26	68.70085931653118	14.163289307494319
Lid	27	74.53388202954741	28.072223227873565
Lid	28	62.351073178606335	5.02658149424002
Lid	29	78.94785449976972	8.722367570303616
Lid	30	68.40245572185347	16.629357429917892
Lid	31	73.99368886033011	12.602273300610884
Lid	32	69.5271498974025	11.58571556739836
Lid	33	68.90679956719424	18.316952254302258
Lid	34	70.08281854401558	13.301844479885569
Lid	35	52.29539827831969	7.788541144513697
Lid	36	55.96208548847418	5.650159238621775
Lid	37	70.45126288206146	18.040253252566004
Lid	38	56.9006082965951	13.289678147075607
Lid	39	64.52022048743976	6.108867509222418
Lid	40	63.47757167683249	10.53823007074826
Lid	41	55.15957287098494	6.855997808719657
Lid	42	81.40729312465476	11.051197507391901
Lid	43	59.059493648738496	5.144532578713305
Lid	44	74.16337569328765	8.44480311333634
Lid	45	42.61834193042412	16.881793024881038
Lid	46	66.20718264435618	10.291256848335166
Lid	47	61.57597833536345	16.446223544854508
Lid	48	73.21412094241323	6.29184031956975
Lid	49	82.26782735469314	7.190735360327572
Lid	50	62.43214343280529	7.4318960799835985
Lid	51	73.74529807602458	8.84362432993452
Mep	1	52.178097565977424	13.936205620623582
Mep	2	51.78102191864386	18.157246383084576
Mep	3	31.45186837676229	37.82153377900455
Mep	4	35.09534715381628	15.754489419772002
Mep	5	40.118573201928406	5.776538049703024
Mep	6	79.03176926913937	8.38786464460651
Mep	7	59.01204763911326	18.60283523004605
Mep	8	54.62685513587493	19.359395258006657
Mep	9	10.465131456894246	6.3906664217031866
Mep	10	47.24006823454784	10.904130478052476
Mep	11	28.834009659520884	10.165113193375914
Mep	12	44.829512096702665	7.683057666443378
Mep	13	42.329865351141024	20.490629364281077
Mep	14	28.601676320217656	5.775005012701707
Mep	15	48.45481529644114	10.008928620902143
Mep	16	50.22559891316014	7.38893840080784
Mep	17	42.659789923787145	21.34185755768012
Mep	18	36.54660826407082	9.438234092164663
Mep	19	32.40455748881929	15.705668791572435
Mep	20	57.08800749946487	23.12811583241664
Mep	21	71.33289792824975	14.18525362037674
Mep	22	39.28586986602323	16.745845209818555
Mep	23	35.49842432361455	26.003281410350013
Mep	24	49.18868953789519	4.991241973402111
Mep	25	54.126670559356704	10.56275153268958
Mep	26	49.71411121312461	11.823445903456228
Mep	27	55.58616527200278	51.94130275562331
Mep	28	38.98420625375374	9.957354729882212
Mep	29	68.0615122820074	16.753279251399952
Mep	30	67.0904920156895	37.625421482322416
Mep	31	75.75038284094431	6.36623008219539
Mep	32	75.7441394910962	8.232449201603728
Mep	33	65.96870606125914	16.50788198505736
Mep	34	61.611716735599806	3.5189320655861396
Mep	35	55.6930997766696	6.962067071471438
Mep	36	44.07657938927035	5.589116125144348
Mep	37	67.54527367955832	19.201644087798947
Mep	38	67.85005213128622	5.394980562935306
Mep	39	45.09002188937002	3.8143358495241375
Mep	40	43.256905227887756	8.927006740404533
Mep	41	53.32233435267484	15.0746985937938
Mep	42	70.79020027446663	17.417337352560462
Mep	43	36.81237940918713	8.762484969120106
Mep	44	55.62798902157802	10.084691282311764
Mep	45	35.36632529592272	13.188158740482702
Mep	46	61.47625106762903	6.683285842713881
Mep	47	43.85972140977826	8.535426852278285
Mep	48	51.28819137859058	9.482894931454148
Mep	49	69.0432232457792	8.409959525169322
Mep	50	34.211837831717986	17.95881379603067
Mep	51	52.847930706112116	7.777710409891009
Bup	1	43.21271025922461	8.075741021202141
Bup	2	46.02814798531305	7.244214596567492
Bup	3	4.174623723713129	34.31765818816962
Bup	4	-6.421237309518994	31.14144922186803
Bup	5	15.247032293277195	3.4603957396933485
Bup	6	8.768537325769671	45.665840420721416
Bup	7	-15.201746398976196	23.315046234889188
Bup	8	7.204916758541067	34.65811653604463
Bup	9	-22.234134106528913	8.644641422418339
Bup	10	25.578970474747948	13.917900792502902
Bup	11	19.814259372871252	17.232670812107962
Bup	12	-13.576523177473248	30.97508765565704
Bup	13	30.501974680101544	12.130811736505361
Bup	14	14.813057595869756	8.890462064628304
Bup	15	-15.053761274312436	7.271631526146217
Bup	16	15.769566583824975	21.870222233666173
Bup	17	24.00175332719322	11.135261711979284
Bup	18	37.91743768027995	10.637675160877274
Bup	19	32.062153541895036	14.672180655458117
Bup	20	47.620509673322466	18.350083486737567
Bup	21	40.2888668046155	20.020582594239155
Bup	22	2.9204341919743824	16.088606211672882
Bup	23	39.654133312130064	17.862375205589274
Bup	24	15.24929886444291	3.4963763895711693
Bup	25	67.04381685234357	19.00054112149274
Bup	26	53.08841105315018	7.515221340246432
Bup	27	32.22861280881531	57.71597943358171
Bup	28	20.07735491815311	5.604280072862099
Bup	29	70.3711432167223	19.40598135231682
Bup	30	65.95496187316101	19.40587623492783
Bup	31	60.01309256376733	11.345369954848028
Bup	32	78.1394994993788	4.320363536020646
Bup	33	59.83918219541583	14.519540049186666
Bup	34	64.08541840151894	3.2954674309681162
Bup	35	7.370535535330486	16.22319229273662
Bup	36	35.333853614488014	9.291752857023614
Bup	37	-4.705503910208928	67.93370087333892
Bup	38	16.73328448904047	4.29764867508028
Bup	39	3.2596827577809746	3.5051099756596074
Bup	40	22.865164065463485	10.155090791353029
Bup	41	38.45959429852208	11.014764827427621
Bup	42	66.79746756792859	18.370251321498735
Bup	43	25.781072400390695	11.230566623390892
Bup	44	49.877663070062475	18.86150364518394
Bup	45	23.05633750149268	20.64255942883755
Bup	46	42.84653774469733	12.620864302790654
Bup	47	37.7011200124984	9.162273099443427
Bup	48	44.98977973205214	6.125858396014397
Bup	49	44.698569412927384	11.41748458029577
Bup	50	6.6447461644583274	4.5901587698172035
Bup	51	45.007960939905246	18.816897820248638
